# Supplementary material for: Classification of endonasal HHT lesions using digital microscopy
Source: Orphanet J Rare Dis. 2021 Apr 17;16:182. doi: 10.1186/s13023-021-01801-9 (PMC8053266; doi:10.1186/s13023-021-01801-9)
Supplement: Supplementary file 1 — Additional file 1. Raw data and patients characteristics are available by the authors. [file 13023_2021_1801_MOESM1_ESM.xlsx]

## Sheet: Tabelle1
Patient Nr.	Gender	Age	Classifiction	Extranasal manifestation	Quality of life (VAS)	Severity of Epixtaxis (ESS)	Haemoglobin (g/dl)	Plasma VEGF level (pg/ml)
1	w	43	Grade B	1	4	3.79	13	379
2	m	67	Grade A	1	6	7.07	10.1	442
3	w	65	Grade B	1	7	3.01	12.9	517
4	m	38	Grade B	1	4	5.65	15.9	227
5	w	73	Grade A	1	4	2.64	9.5	631
6	w	67	Grade B	-	4	7.68	10.4	-
7	m	40	Grade A	0	7	5.14	11.7	-
8	w	82	Grade B	-	10	0.9	14.5	136
9	w	41	Grade B	1	1	3.44	13.2	-
10	m	57	Grade A	0	7	4.06	11.4	164
11	w	81	Grade A	1	10	1.09	12.5	-
12	m	75	Grade B	1	4	5.65	12.2	-
13	w	51	Grade A	1	9	2.32	12.8	-
14	m	66	Grade B	0	10	5.14	14.4	737
15	m	75	Grade B	0	4	5.04	12.3	-
17	m	45	Grade B	0	7	3.12	16.3	398
20	w	64	Grade B	1	8	2.25	13.5	218
21	w	37	Grade B	-	7	5.25	9.8	444
22	m	79	Grade A	1	8	2.43	15.2	274
24	m	64	Grade B	0	4	6.56	11.6	-
27	w	52	Grade B	1	7	4.42	14	-
28	m	64	Grade A	0	8	2.43	9.9	322
29	w	33	Grade B	1	7	7.07	11.6	-
30	w	26	Grade A	0	9	4.02	14.7	-
31	m	60	Grade B	1	3	6.34	15.6	398
35	w	43	Grade A	1	7	2.93	15	571
36	w	36	Grade A	-	8	4.45	9	31.3
37	m	60	Grade B	-	5	3.59	14.5	730
				1= with extranasal manifestation
				0= without extranasal manifestation
